# Supplementary material for: Pseudomonas Aeruginosa Lung Infection Subverts Lymphocytic Responses through IL-23 and IL-22 Post-Transcriptional Regulation
Source: Int J Mol Sci. 2022 Jul 29;23(15):8427. doi: 10.3390/ijms23158427 (PMC9369422; doi:10.3390/ijms23158427)
Supplement: Supplementary file 1 [file ijms-23-08427-s001.zip]

Archive with 4 entries (4 files):
- Fig S1.pdf
- Fig S2.pdf
- Supplemental Table and Figures Legends (1).pdf
- Table Supplemental.pdf
